# Supplementary material for: Multidisciplinary study of human remains from the 3rd century mass grave in the Roman city of Mursa, Croatia
Source: PLoS One. 2025 Oct 15;20(10):e0333440. doi: 10.1371/journal.pone.0333440 (PMC12527192; doi:10.1371/journal.pone.0333440)
Supplement: S1 File — (XLSX) [file pone.0333440.s008.xlsx]

## Sheet: Demography, pathology, stature
	SK 1	SK 2	SK 3	SK 4	SK 5	SK 6	SK 7
Sex/age	M, 20-25y	M, 20-25y	M, 35-45y	M, 32-42y	M, 35-45y	M, 23-30y	M, 25-32y
Caries	Y	Y	Y	Y	Y	Y	Y
Antemortem tooth loss	N	N	Y	N	Y	N	Y
Alveolar abscess	Y	Y	Y	N	N	N	Y
Cribra orbitalia	N	N	Y	N	N	N	N
Porotic hyperostosis	Y	Y	Y	Y	Y	Y	Y
Enamel hypoplasia	Y	Y	Y	Y	Y	Y	Y
New periosteal bone formation	Y	Y	Y	Y	N	Y	Y
Schmorl's nodes	Y	Y	Y	N	Y	Y	Y
Vertebral osteophytosis	N	Y	N	N	Y	N	Y
Pronounced entheseal changes	Y	Y	Y	Y	Y	N	Y
Antemortem injuries	Y	N	N	Y	Y	N	N
Perimortem injuries	N	N	N	Y	Y	N	N
Stature	173.3 cm	176.7 cm	167.3 cm	171.9 cm	170.1 cm	172.1 cm	176.1 cm

## Sheet: Radiocarbon dates
Skeleton Number	Lab ID	14C Age [yr BP]	Calibrated Ages (Probability 95%)
SK 2	MAMS-68836	1783 ± 18 BP	232-335 cal CE
SK 4	MAMS-73951	1748 ± 19 BP	244-375 cal CE
SK 5	MAMS-73944	1765 ± 19 BP	239-346 cal CE
SK 7	DeA-43762	1770 ± 15 BP	240-340 cal CE

## Sheet: C_N stable isotopes
	ID	Element	δ13CV-PDB	δ15NAIR	Carbon (%)	Nitrogen (%)	C:N
	OS-V-SK-1	7th left rib	-19.3	9.6	44.77	16.51	3.2
	OS-V-SK-2	7th left rib	-19.5	11.0	31.78	11.58	3.2
	OS-V-SK-3	7th left rib	-19.7	10.3	45.24	16.47	3.2
	OS-V-SK-4	7th left rib	-19.4	9.9	38.92	14.35	3.2
	OS-V-SK-5	7th left rib	-19.6	10.1	39.39	14.24	3.2
	OS-V-SK-6	7th left rib	-19.9	9.7	41.41	15.14	3.2
	OS-V-SK-7	7th left rib	-18.5	9.9	43.68	15.70	3.2
	Average		-19.1	10.2
	St. dev.		0.6	0.5

## Sheet: aDNA Data Review
Shotgun Screening EAGER Results
Sample Name	Archaeological ID	Skeletal Element	# of Raw Reads prior Clip & Merge (C&M)	# reads after C&M prior mapping	# of Merged Reads	% Merged Reads	# reads not attempted to map	# mapped reads prior RMDup	# mapped reads prior RMDup QF	# of Duplicates removed	Mapped Reads after RMDup	Endogenous DNA (%)	Endogenous DNA QF (%)	Endogenous DNA Cap (%)	Cluster Factor	Mean Coverage	std. dev. Coverage	Coverage >= 1X in %	Coverage >= 2X in %	Coverage >= 3X in %	Coverage >= 4X in %	Coverage >= 5X in %	# of reads on mitochondrium	AVG Coverage on mitochondrium	MT/NUC Ratio	DMG 1st Base 3'	DMG 2nd Base 3'	DMG 1st Base 5'	DMG 2nd Base 5'	average fragment length	median fragment length	GC content in %
OSIJ001	SK-1	Tooth	2537635	2335820	0	0	0	729	425	42	383	0.031	0.018	0	1.11	0	0.0024	0	0	0	0	0	28	0.114551	20986.9	0.0854	0.0235	0.0814	0.0122	48.9	42	42.86
OSIJ002	SK-2	Petrous	3131448	2724067	0	0	0	375641	304594	46272	258322	13.79	11.182	0.334	1.179	0.0065	0.0806	0.65	0	0	0	0	108	0.374917	74.76	0.0952	0.011	0.1033	0.0101	60.12	53	54.32
OSIJ003	SK-3	Tooth	2531292	2280046	0	0	0	305898	224626	32702	191924	13.416	9.852	0.225	1.17	0.0036	0.0603	0.36	0	0	0	0	367	1.45151	507.52	0.108	0.0134	0.1126	0.0147	46.25	42	54.5
OSIJ004	SK-4	Tooth	2293774	2110335	0	0	0	806125	607009	85024	521985	38.199	28.764	0.73	1.163	0.0111	0.1052	1.1	0.01	0	0	0	65	0.20303	22.59	0.1323	0.0152	0.1351	0.0146	53.3	49	55.46
OSIJ005	SK-5	Petrous	1829266	1590250	0	0	0	22526	17749	2252	15497	1.417	1.116	0.034	1.145	0.0004	0.0199	0.04	0	0	0	0	14	0.0373589	132.14	0.1098	0.0087	0.1129	0.0123	56.51	51	49.49
OSIJ006	SK-6	Petrous	2649989	2309173	0	0	0	40648	33090	4079	29011	1.76	1.433	0.043	1.141	0.0007	0.027	0.07	0	0	0	0	13	0.0339188	58.02	0.0862	0.0098	0.0952	0.0111	62.39	56	53.1
OSIJ007	SK-7	Petrous	1872330	1676535	0	0	0	40943	32758	4081	28677	2.442	1.954	0.064	1.142	0.0008	0.0278	0.08	0	0	0	0	9	0.0302372	51.56	0.0935	0.0093	0.1017	0.0108	63.32	57	55.24
Capture Data Overview
Sample Name	SNPs hit on 1240K	Kinship	Genetic Sex	mtDNA cov	mtDNA haplogroup	schmutzi contam	% Endogenous DNA (SG)	mt/nuc	Y haplogroup	Xcontam ANGSD SNPs (if male)	ANGSD contam estimate	ANGSD contam se	contamLD_DamCorr_Estimate	contamLD_DamCorr_Estimate_se	Downstream
OSIJ002	719467	-	XY	13.1212	T2b5	0.01 0 0.02	13.79	74.76	N1a1a1a1a1a1a	1952	0.003663	0.0017	0.073	0.006	Yes
OSIJ003	807927	-	XY	137.103	K1a3a1	0.01 0 0.02	13.416	507.52	R1b1a1b1a1a1c1a	3154	0.004944	0.00157	0.058	0.007	Yes
OSIJ004	740975	-	XY	5.83723	T2b	0.99 0.98	38.199	22.59	I2a1b1a2a	2220	0.002891	0.00151	0.068	0.008	Yes
OSIJ005	208651	-	XY	1.94423	-	0.99 0.98	1.417	132.14	-	76	-0.003795	0.00272	0.173	0.019	No, contaminated
OSIJ006	231746	-	XY	2.06216	-	0.4 0.29 0.51	1.76	58.02	-	92	0.006592	0.0176	0.059	0.005	No, contaminated
OSIJ007	314723	-	XY	2.87169	K1a4c	0.99 0.98	2.442	51.56	I1a3a1~	205	0.00204	0.00623	0.051	0.006	Yes

## Sheet: qpWave
Pairwise qpWave Results for all Mursa Imperial samples and Croatian Early Iron Age
Outgroups: OldAfrica, Russia_MA1_UP.SG, Iran_GanjDareh_N.AG, Israel_Natufian.AG, Turkey_Central_Pinarbasi_Epipaleolithic.AG, WHG, Mesopotamia_PPNA.AG, Morocco_Iberomaurusian.AG, Mongolia_EIA_SlabGrave_1.AG
	SK-2	SK-3	SK-4	SK-7	R3657.SG	R3656.SG	R3655.SG	I26754.AG	I26753.AG	I26752.AG	I26751.AG	I26750.AG	I23996.AG	I23995.AG	I23911.AG	I23904.AG	I24882.AG	I24879.AG	I24639.AG	I24638.AG	I5723.AG	I5724.AG	I5725.AG	I5726.AG	I5727.AG	I5728.AG	I5729.AG
SK-2	1	0.947227	1.33566e-19	0.00871086	0.335595	0.000136966	0.00966861	9.71915e-07	3.23374e-37	0.00013424	1.4348e-08	1.63096e-09	4.80337e-07	4.00622e-06	1.00502e-10	2.31481e-11	2.44587e-05	9.18577e-06	4.53937e-08	4.89227e-06	1.83308e-06	0.00387954	1.17372e-06	9.22869e-09	0.0329253	1.00647e-06	0.00035519
SK-3	0.947227	1	1.19794e-17	0.0153831	0.380934	0.000841438	0.0045357	0.000476042	7.72903e-31	0.000993719	1.26752e-06	4.93976e-06	6.38802e-06	0.00107594	1.22342e-07	6.82802e-07	2.24513e-05	0.00252632	1.39278e-05	0.00128823	3.22208e-05	0.00162497	2.80524e-05	8.39227e-08	0.145916	7.70543e-06	0.00180903
SK-4	1.33566e-19	1.19794e-17	1	4.59616e-09	4.18467e-21	4.06203e-08	0.00258885	0.00123434	0.045845	3.17274e-05	0.00137329	0.00109097	0.00163531	0.0016137	0.0149285	0.043634	0.000355665	0.000143892	0.00485679	5.8497e-07	0.000152373	9.07782e-06	0.000677047	0.203863	6.42534e-08	0.000453794	0.0001056
SK-7	0.00871086	0.0153831	4.59616e-09	1	0.0265928	0.110208	0.0512135	0.00133958	2.20707e-18	0.0214625	0.000140241	0.00135066	0.000283661	0.0663305	1.53724e-05	5.06537e-06	1.90046e-05	0.0662146	1.60669e-05	6.68874e-06	0.0150512	0.00119849	0.00280767	6.70167e-06	0.0409368	0.00014094	0.0724252
R3657.SG	0.335595	0.380934	4.18467e-21	0.0265928	1	0.00198647	0.000223048	6.13404e-08	1.93826e-42	3.27928e-06	5.98409e-08	2.79658e-09	1.6461e-08	8.44115e-06	9.72963e-12	1.0294e-12	2.14781e-08	9.81592e-06	8.21544e-10	2.50433e-07	3.03819e-07	3.41997e-05	3.96579e-07	1.64778e-14	0.00642498	5.54594e-07	0.000752336
R3656.SG	0.000136966	0.000841438	4.06203e-08	0.110208	0.00198647	1	0.0600283	0.00179445	9.63651e-18	0.257236	0.0252838	0.000722943	0.000700607	0.0517354	0.000155242	0.0118436	0.000937077	0.0871167	0.00299113	5.09896e-05	4.31447e-08	0.000282999	0.000142817	0.00099447	0.0978621	4.43454e-06	0.00331455
R3655.SG	0.00966861	0.0045357	0.00258885	0.0512135	0.000223048	0.0600283	1	0.956536	2.06592e-13	0.667021	0.104251	0.07252	0.882273	0.85873	0.803443	0.437652	0.60176	0.22755	0.42703	0.122795	0.686836	0.916071	0.478991	0.633304	0.33176	0.988541	0.829945
I26754.AG	9.71915e-07	0.000476042	0.00123434	0.00133958	6.13404e-08	0.00179445	0.956536	1	9.65908e-12	0.416907	0.389906	0.522236	0.994318	0.578645	0.727406	0.0711318	0.305507	0.519899	0.671913	0.590396	0.723922	0.464256	0.364333	0.547576	0.0289978	0.273372	0.320908
I26753.AG	3.23374e-37	7.72903e-31	0.045845	2.20707e-18	1.93826e-42	9.63651e-18	2.06592e-13	9.65908e-12	1	2.32194e-16	3.31378e-14	1.25069e-12	1.83037e-12	1.13466e-12	1.19486e-12	1.51373e-09	9.14796e-14	4.35118e-15	5.09205e-11	7.31542e-17	3.31922e-16	3.11574e-17	2.66091e-10	4.55467e-06	6.26521e-20	6.78264e-12	1.2498e-16
I26752.AG	0.00013424	0.000993719	3.17274e-05	0.0214625	3.27928e-06	0.257236	0.667021	0.416907	2.32194e-16	1	0.564219	0.34505	0.598082	0.898378	0.33114	0.592479	0.685452	0.844244	0.639008	0.245805	0.082817	0.3672	0.44614	0.0721198	0.750243	0.0718606	0.198563
I26751.AG	1.4348e-08	1.26752e-06	0.00137329	0.000140241	5.98409e-08	0.0252838	0.104251	0.389906	3.31378e-14	0.564219	1	0.236977	0.699218	0.408603	0.770787	0.440873	0.905247	0.517424	0.858183	0.473826	0.0739459	0.277121	0.348905	0.193063	0.0428763	0.0309865	0.055809
I26750.AG	1.63096e-09	4.93976e-06	0.00109097	0.00135066	2.79658e-09	0.000722943	0.07252	0.522236	1.25069e-12	0.34505	0.236977	1	0.821586	0.721382	0.374076	0.803676	0.0665748	0.113478	0.956253	0.151452	0.0789567	0.0179579	0.392135	0.730934	0.0122592	0.132692	0.133333
I23996.AG	4.80337e-07	6.38802e-06	0.00163531	0.000283661	1.6461e-08	0.000700607	0.882273	0.994318	1.83037e-12	0.598082	0.699218	0.821586	1	0.814575	0.748724	0.430794	0.741593	0.603005	0.856766	0.477557	0.97717	0.42932	0.234478	0.410701	0.0735691	0.418804	0.395424
I23995.AG	4.00622e-06	0.00107594	0.0016137	0.0663305	8.44115e-06	0.0517354	0.85873	0.578645	1.13466e-12	0.898378	0.408603	0.721382	0.814575	1	0.379434	0.325869	0.181618	0.403706	0.850368	0.0883871	0.365063	0.140911	0.265779	0.40003	0.0274556	0.111476	0.332221
I23911.AG	1.00502e-10	1.22342e-07	0.0149285	1.53724e-05	9.72963e-12	0.000155242	0.803443	0.727406	1.19486e-12	0.33114	0.770787	0.374076	0.748724	0.379434	1	0.432545	0.338848	0.444581	0.90021	0.311665	0.310644	0.231826	0.17739	0.662402	0.00206158	0.213124	0.0365732
I23904.AG	2.31481e-11	6.82802e-07	0.043634	5.06537e-06	1.0294e-12	0.0118436	0.437652	0.0711318	1.51373e-09	0.592479	0.440873	0.803676	0.430794	0.325869	0.432545	1	0.533288	0.152067	0.891926	0.0444415	0.079092	0.0218272	0.644862	0.581207	0.012992	0.0403788	0.00968303
I24882.AG	2.44587e-05	2.24513e-05	0.000355665	1.90046e-05	2.14781e-08	0.000937077	0.60176	0.305507	9.14796e-14	0.685452	0.905247	0.0665748	0.741593	0.181618	0.338848	0.533288	1	0.308753	0.394672	0.584692	0.356231	0.525688	0.256035	0.123566	0.226188	0.344088	0.284575
I24879.AG	9.18577e-06	0.00252632	0.000143892	0.0662146	9.81592e-06	0.0871167	0.22755	0.519899	4.35118e-15	0.844244	0.517424	0.113478	0.603005	0.403706	0.444581	0.152067	0.308753	1	0.610556	0.172225	0.061363	0.275145	0.123233	0.15295	0.353515	0.0342127	0.200888
I24639.AG	4.53937e-08	1.39278e-05	0.00485679	1.60669e-05	8.21544e-10	0.00299113	0.42703	0.671913	5.09205e-11	0.639008	0.858183	0.956253	0.856766	0.850368	0.90021	0.891926	0.394672	0.610556	1	0.397263	0.17236	0.127163	0.251039	0.448878	0.0187823	0.0867301	0.0370675
I24638.AG	4.89227e-06	0.00128823	5.8497e-07	6.68874e-06	2.50433e-07	5.09896e-05	0.122795	0.590396	7.31542e-17	0.245805	0.473826	0.151452	0.477557	0.0883871	0.311665	0.0444415	0.584692	0.172225	0.397263	1	0.10436	0.697157	0.0537995	0.215528	0.160331	0.224331	0.0544451
I5723.AG	1.83308e-06	3.22208e-05	0.000152373	0.0150512	3.03819e-07	4.31447e-08	0.686836	0.723922	3.31922e-16	0.082817	0.0739459	0.0789567	0.97717	0.365063	0.310644	0.079092	0.356231	0.061363	0.17236	0.10436	1	0.305007	0.199678	0.333056	0.0233993	0.741856	0.521445
I5724.AG	0.00387954	0.00162497	9.07782e-06	0.00119849	3.41997e-05	0.000282999	0.916071	0.464256	3.11574e-17	0.3672	0.277121	0.0179579	0.42932	0.140911	0.231826	0.0218272	0.525688	0.275145	0.127163	0.697157	0.305007	1	0.311948	0.0924945	0.918002	0.615938	0.332426
I5725.AG	1.17372e-06	2.80524e-05	0.000677047	0.00280767	3.96579e-07	0.000142817	0.478991	0.364333	2.66091e-10	0.44614	0.348905	0.392135	0.234478	0.265779	0.17739	0.644862	0.256035	0.123233	0.251039	0.0537995	0.199678	0.311948	1	0.562268	0.0831792	0.796482	0.0843103
I5726.AG	9.22869e-09	8.39227e-08	0.203863	6.70167e-06	1.64778e-14	0.00099447	0.633304	0.547576	4.55467e-06	0.0721198	0.193063	0.730934	0.410701	0.40003	0.662402	0.581207	0.123566	0.15295	0.448878	0.215528	0.333056	0.0924945	0.562268	1	0.00412879	0.557905	0.036881
I5727.AG	0.0329253	0.145916	6.42534e-08	0.0409368	0.00642498	0.0978621	0.33176	0.0289978	6.26521e-20	0.750243	0.0428763	0.0122592	0.0735691	0.0274556	0.00206158	0.012992	0.226188	0.353515	0.0187823	0.160331	0.0233993	0.918002	0.0831792	0.00412879	1	0.0495846	0.364421
I5728.AG	1.00647e-06	7.70543e-06	0.000453794	0.00014094	5.54594e-07	4.43454e-06	0.988541	0.273372	6.78264e-12	0.0718606	0.0309865	0.132692	0.418804	0.111476	0.213124	0.0403788	0.344088	0.0342127	0.0867301	0.224331	0.741856	0.615938	0.796482	0.557905	0.0495846	1	0.240776
I5729.AG	0.00035519	0.00180903	0.0001056	0.0724252	0.000752336	0.00331455	0.829945	0.320908	1.2498e-16	0.198563	0.055809	0.133333	0.395424	0.332221	0.0365732	0.00968303	0.284575	0.200888	0.0370675	0.0544451	0.521445	0.332426	0.0843103	0.036881	0.364421	0.240776	1

## Sheet: Distal qpAdm
Distal 5-way qpAdm Results for all Mursa Imperial samples and Croatian Early Iron Age
Outgroups: OldAfrica, Russia_MA1_UP.SG, Iran_GanjDareh_N.AG, Israel_Natufian.AG, Turkey_Central_Pinarbasi_Epipaleolithic.AG, WHG, Mesopotamia_PPNA.AG, Morocco_Iberomaurusian.AG, Mongolia_EIA_SlabGrave_1.AG
	CHG+EHG+ Serbia_IronGates_Mesolithic.AG+ Levant_N+Turkey_Marmara_Barcin_N.AG
Test	Prop1	SE1	Prop2	SE2	Prop3	SE3	Prop4	SE4	Prop5	SE5	Pval
SK-2	0.2315	0.0388159	0.223821	0.0381625	0.221413	0.0272373	0.13317	0.0551606	0.190096	0.0756579	0.219679	Mursa Imperial
SK-3	0.179427	0.0388799	0.267662	0.0386371	0.168586	0.0267606	0.104429	0.055485	0.279897	0.0746101	0.225915
SK-4	0.264644	0.0405962	0.101441	0.0359614	0.0478543	0.0257107	0.147349	0.063284	0.438711	0.0860153	0.258009
SK-7	0.308053	0.0459899	0.244926	0.0478461	0.13932	0.0319453	0.320899	0.0722647	-0.0131985	0.0916084	0.525979
R3657.SG	0.235876	0.03886	0.262769	0.0401965	0.209705	0.0279111			0.291649	0.0331732	0.818271
R3656.SG	0.236848	0.0335096	0.312632	0.0232858					0.45052	0.0303555	0.0173983
R3655.SG	0.216934	0.0440589	0.151446	0.044033	0.138179	0.0291033	0.134233	0.0773599	0.359208	0.10034	0.16994
I26754.AG	0.202141	0.0386129	0.172086	0.0390047	0.110088	0.025705	0.150544	0.0569421	0.365142	0.0745374	0.543676
I26753.AG	0.406036	0.0307899					0.131965	0.0500133	0.461999	0.0606165	0.212487
I26751.AG	0.145646	0.0367524	0.200446	0.0354699	0.0693168	0.0247693			0.584592	0.0310836	0.753158
I26752.AG	0.189265	0.0366917	0.231738	0.0374513	0.0664469	0.0251297			0.512549	0.0289541	0.75428
I26750.AG	0.204529	0.0362528	0.185323	0.0357791	0.0811273	0.0244654	0.167162	0.0543553	0.361858	0.0739946	0.200028
I23996.AG	0.176327	0.0389631	0.171858	0.0402514	0.106785	0.0267533	0.140467	0.0575658	0.404563	0.0744989	0.894424	Croatia EIA
I23995.AG	0.243634	0.0391599	0.193831	0.0368682	0.0849311	0.0255239	0.113774	0.0551576	0.363831	0.0722824	0.836463
I23911.AG	0.158975	0.0382013	0.183206	0.0381127	0.0738551	0.0262981	0.0940423	0.0541033	0.489922	0.0718798	0.481472
I23904.AG	0.17462	0.0379906	0.185122	0.0367909	0.0594476	0.0246867	0.0866868	0.057867	0.494124	0.0755716	0.252716
I24882.AG	0.165847	0.0383342	0.162647	0.0362881	0.106816	0.0255419	0.0164832	0.0518921	0.548207	0.0704009	0.457396
I24879.AG	0.188652	0.0360631	0.232854	0.0372867	0.0770816	0.0254719	0.107127	0.0594758	0.394286	0.0762522	0.290684
I24639.AG	0.178903	0.0391181	0.212723	0.0383961	0.0607961	0.0265908	0.0875277	0.0536913	0.46005	0.0723338	0.552122
I24638.AG	0.18045	0.0386198	0.136095	0.0367669	0.135009	0.0248182	0.0522011	0.0591759	0.496245	0.078108	0.15793
I5723.AG	0.18614	0.0389732	0.11258	0.0372327	0.157343	0.0266588	0.152242	0.0583515	0.391695	0.077517	0.657465
I5724.AG	0.192941	0.0391484	0.149548	0.0382681	0.152338	0.025951	0.116065	0.0560271	0.389108	0.0736822	0.136385
I5725.AG	0.20883	0.0405765	0.160975	0.0377858	0.11208	0.0273502	0.162304	0.060441	0.355812	0.0802635	0.0162679
I5726.AG	0.226306	0.0398441	0.11929	0.0384658	0.109186	0.0245931	0.20288	0.0583082	0.342338	0.077555	0.237771
I5727.AG	0.211201	0.0380028	0.198032	0.039615	0.14456	0.0275274	0.137241	0.0580625	0.308967	0.0764205	0.0587474
I5728.AG	0.204354	0.042398	0.0999426	0.0393528	0.154111	0.0260353	0.148233	0.0555448	0.393359	0.0731595	0.0789517
I5729.AG	0.265697	0.0398793	0.111634	0.0404157	0.163741	0.0256782	0.134527	0.0588184	0.324401	0.0759429	0.323114
Croatia_EIA.AG	0.2049	0.0160545	0.157885	0.015534	0.107501	0.0106157	0.1192	0.0267868	0.410515	0.0347356	0.0735535

## Sheet: 1-way Proximal qpAdm
Proximal 1-way qpAdm Results for all Mursa Imperial samples
Outgroups: OldAfrica, Russia_MA1_UP.SG, Iran_GanjDareh_N.AG, Israel_Natufian.AG, Turkey_Central_Pinarbasi_Epipaleolithic.AG, WHG, Mesopotamia_PPNA.AG, Morocco_Iberomaurusian.AG, Mongolia_EIA_SlabGrave_1.AG
Target	Admixture Sources				p-value	Ancestry Coefficients				Standard Errors
	1		2			Proportion 1		Proportion 2		se1		se2
SK-2	Croatia_EIA.AG		-		1.4813e-46	1		-		-		-
SK-3	Croatia_EIA.AG		-		1.81536e-20	1		-		-		-
SK-4	Croatia_EIA.AG		-		2.62861e-13	1		-		-		-
SK-7	Croatia_EIA.AG		-		7.37991e-19	1		-		-		-
R3657.SG	Croatia_EIA.AG		-		6.48724e-51	1		-		-		-
R3656.SG	Croatia_EIA.AG		-		1.1992e-19	1		-		-		-
R3655.SG	Croatia_EIA.AG		-		0.0469121	1		-		-		-
I26754.AG	Croatia_EIA.AG		-		0.141777	1		-		-		-
I26753.AG	Croatia_EIA.AG		-		1.83113e-50	1		-		-		-
I26752.AG	Croatia_EIA.AG		-		0.165569	1		-		-		-
I26751.AG	Croatia_EIA.AG		-		0.290858	1		-		-		-
I26750.AG	Croatia_EIA.AG		-		0.149692	1		-		-		-

## Sheet: qpAdm - SK 2
Proximal 1- , 2-way qpAdm Results for SK-2
Outgroups: OldAfrica, Russia_MA1_UP.SG, Iran_GanjDareh_N.AG, Israel_Natufian.AG, Turkey_Central_Pinarbasi_Epipaleolithic.AG, WHG, Mesopotamia_PPNA.AG, Morocco_Iberomaurusian.AG, Mongolia_EIA_SlabGrave_1.AG
Target	Admixture Sources				p-value	Ancestry Coefficients				Standard Errors
	1		2			Proportion 1		Proportion 2		se1		se2
SK-2	Croatia_EIA.AG		Denmark_IA.SG		0.261524	-0.0710225		1.07102	1.07102	0.0826303		0.0826303	0.0826303
SK-2	Croatia_EIA.AG		Sweden_IA.SG		0.213124	-0.0134721	-0.0134721	1.01347	1.01347	0.0943084	0.0943084	0.0943084	0.0943084
SK-2	Croatia_EIA.AG		Norway_IA.SG		0.357323	0.0109137	0.0109137	0.989086	0.989086	0.0720664	0.0720664	0.0720664	0.0720664
SK-2	Croatia_EIA.AG		Poland_Weklice_WielbarkCulture_Roman.SG		0.0974235	-0.0461478	-0.0461478	1.04615	1.04615	0.0757126	0.0757126	0.0757126	0.0757126
SK-2	Croatia_EIA.AG		Austria_IA_LaTene.AG		0.000911962	-3.12792	-3.12792	4.12792	4.12792	0.984275	0.984275	0.984275	0.984275
SK-2	Croatia_EIA.AG		Hungary_IA_LaTene.AG		0.000141266	-2.76717	-2.76717	3.76717	3.76717	0.428801	0.428801	0.428801	0.428801
SK-2	Croatia_EIA.AG		Germany_Hallstat_IronAge.AG		0.000292505	-2.10339	-2.10339	3.10339	3.10339	0.336667	0.336667	0.336667	0.336667
SK-2	Croatia_EIA.AG		Netherlands_MIA_LIA.AG		0.339418	-0.295434	-0.295434	1.29543	1.29543	0.135873	0.135873	0.135873	0.135873
SK-2	Croatia_EIA.AG		Lithuania_Marvele_Roman.SG		0.746222	0.273651	0.273651	0.726349	0.726349	0.0500398	0.0500398	0.0500398	0.0500398
SK-2	Croatia_EIA.AG		Germany_EarlyMedieval_Alemanic.AG		0.860075	-0.26053	-0.26053	1.26053	1.26053	0.121217	0.121217	0.121217	0.121217
SK-2	Croatia_EIA.AG		Germany_EarlyMedieval_Saxon.AG		0.846879	-0.259956	-0.259956	1.25996	1.25996	0.096962	0.096962	0.096962	0.096962
SK-2	Croatia_EIA.AG		Germany_SouthernGermany_Singen_IA.AG		0.253446	-1.37354	-1.37354	2.37354	2.37354	0.49994	0.49994	0.49994	0.49994
SK-2	Croatia_EIA.AG		Germany_Anderten_Medieval_Saxon.AG		0.55669	-0.644226	-0.644226	1.64423	1.64423	0.123527	0.123527	0.123527	0.123527
SK-2	Croatia_EIA.AG		Germany_EarlyMedieval.SG		0.172408	-0.231804	-0.231804	1.2318	1.2318	0.0895574	0.0895574	0.0895574	0.0895574
SK-2	Croatia_EIA.AG		Germany_Zetel_EarlyMedieval_Saxon.AG		0.37356	-0.324515	-0.324515	1.32451	1.32451	0.234235	0.234235	0.234235	0.234235
SK-2	Croatia_EIA.AG		Germany_Schortens_EarlyMedieval_Saxon.AG		0.587576	-0.264268	-0.264268	1.26427	1.26427	0.114461	0.114461	0.114461	0.114461
SK-2	Croatia_EIA.AG		Germany_Liebenau_EarlyMedieval_Saxon.AG		0.750998	-0.436202	-0.436202	1.4362	1.4362	0.205768	0.205768	0.205768	0.205768
SK-2	Croatia_EIA.AG		Germany_Issendorf_EarlyMedieval_Saxon.AG		0.668655	-0.3457	-0.3457	1.3457	1.3457	0.1394	0.1394	0.1394	0.1394
SK-2	Croatia_EIA.AG		Austria_Klosterneuburg_Roman.SG		0.524102	-0.249167	-0.249167	1.24917	1.24917	0.105294	0.105294	0.105294	0.105294
SK-2	Croatia_EIA.AG		Austria_Ovilava_Roman.SG		2.62556e-06	-3.671	-3.671	4.671	4.671	1.43362	1.43362	1.43362	1.43362
SK-2	Croatia_EIA.AG		Czechia_IA_LaTene.AG		0.2426	-0.870897	-0.870897	1.8709	1.8709	0.129949	0.129949	0.129949	0.129949
SK-2	Croatia_EIA.AG		Czechia_IA_Hallstatt.AG		0.0396757	-0.775162	-0.775162	1.77516	1.77516	0.164405	0.164405	0.164405	0.164405
SK-2	Croatia_EIA.AG		Slovakia_IA_Vekerzug.AG		0.0294897	-2.17428	-2.17428	3.17428	3.17428	0.326455	0.326455	0.326455	0.326455
SK-2	Croatia_EIA.AG		Slovakia_LIA_LaTene.AG		0.00989507	-2.00119	-2.00119	3.00119	3.00119	0.404557	0.404557	0.404557	0.404557
SK-2	Croatia_EIA.AG		Slovakia_TesarkeMlynany_Germanic_MigrationPeriod.SG		4.48172e-07	-0.716455	-0.716455	1.71645	1.71645	0.168517	0.168517	0.168517	0.168517
SK-2	Croatia_EIA.AG		Slovakia_Zohor_Germanic_Roman.SG		0.274718	-0.0935191	-0.0935191	1.09352	1.09352	0.101902	0.101902	0.101902	0.101902
SK-2	Croatia_EIA.AG		Slovakia_BytcaHrabove_Puchov_LaTene_Roman.SG		0.00793318	-0.357258	-0.357258	1.35726	1.35726	0.141485	0.141485	0.141485	0.141485
SK-2	Croatia_EIA.AG		Slovakia_Mikusovce_LaTene_Roman.SG		0.0200612	-2.39388	-2.39388	3.39388	3.39388	1.15219	1.15219	1.15219	1.15219
SK-2	Croatia_EIA.AG		Poland_Czarnowko_Wielbark_IA.SG		0.266181	-0.0522946	-0.0522946	1.05229	1.05229	0.122345	0.122345	0.122345	0.122345
SK-2	Croatia_EIA.AG		Poland_Dziekanowice_IA.SG		0.654692	0.104369	0.104369	0.895631	0.895631	0.0687604	0.0687604	0.0687604	0.0687604
SK-2	Croatia_EIA.AG		Poland_Gaski_Przeworsk_IA.SG		0.0143651	-0.344168	-0.344168	1.34417	1.34417	0.17707	0.17707	0.17707	0.17707
SK-2	Croatia_EIA.AG		Poland_Gniezno_IA.SG		0.00349392	-0.00893494	-0.00893494	1.00893	1.00893	0.189175	0.189175	0.189175	0.189175
SK-2	Croatia_EIA.AG		Poland_Golun_IA.SG		0.487486	0.232849	0.232849	0.767151	0.767151	0.162681	0.162681	0.162681	0.162681
SK-2	Croatia_EIA.AG		Poland_Groszowice_IA.SG		0.55096	0.0168305	0.0168305	0.983169	0.983169	0.150821	0.150821	0.150821	0.150821
SK-2	Croatia_EIA.AG		Poland_Konskie_IA.SG		0.0526431	-0.122877	-0.122877	1.12288	1.12288	0.131639	0.131639	0.131639	0.131639
SK-2	Croatia_EIA.AG		Poland_Kowalewko_Wielbark_IA.SG		0.348237	-0.0802797	-0.0802797	1.08028	1.08028	0.0730945	0.0730945	0.0730945	0.0730945
SK-2	Croatia_EIA.AG		Poland_Lad_IA.SG		0.0580351	-0.0290456	-0.0290456	1.02905	1.02905	0.0739079	0.0739079	0.0739079	0.0739079
SK-2	Croatia_EIA.AG		Poland_Legowo_IA.SG		0.802281	0.0735681	0.0735681	0.926432	0.926432	0.0714233	0.0714233	0.0714233	0.0714233
SK-2	Croatia_EIA.AG		Poland_Markowice_IA.SG		0.188435	-0.651056	-0.651056	1.65106	1.65106	0.214464	0.214464	0.214464	0.214464
SK-2	Croatia_EIA.AG		Poland_Maslomecz_Wielbark_IA.SG		0.315821	-0.0897247	-0.0897247	1.08972	1.08972	0.0793261	0.0793261	0.0793261	0.0793261
SK-2	Croatia_EIA.AG		Poland_Milicz_IA.SG		0.267029	-0.12159	-0.12159	1.12159	1.12159	0.123559	0.123559	0.123559	0.123559
SK-2	Croatia_EIA.AG		Poland_Niemcza_IA.SG		0.0512671	-0.119182	-0.119182	1.11918	1.11918	0.0809376	0.0809376	0.0809376	0.0809376
SK-2	Croatia_EIA.AG		Poland_Oblaczkowo_IA.SG		0.584654	-0.147706	-0.147706	1.14771	1.14771	0.123733	0.123733	0.123733	0.123733
SK-2	Croatia_EIA.AG		Poland_OstrowLednicki_IA.SG		0.550976	0.0811556	0.0811556	0.918844	0.918844	0.0625387	0.0625387	0.0625387	0.0625387
SK-2	Croatia_EIA.AG		Poland_Plonsk_IA.SG		0.0533221	0.0353816	0.0353816	0.964618	0.964618	0.0764358	0.0764358	0.0764358	0.0764358
SK-2	Croatia_EIA.AG		Poland_PoznanSolacz_IA.SG		0.573291	-0.19639	-0.19639	1.19639	1.19639	0.19274	0.19274	0.19274	0.19274
SK-2	Croatia_EIA.AG		Poland_PoznanSrodka_IA.SG		0.916044	0.0254808	0.0254808	0.974519	0.974519	0.0830464	0.0830464	0.0830464	0.0830464
SK-2	Croatia_EIA.AG		Poland_Poznan_IA.SG		0.420597	-0.132051	-0.132051	1.13205	1.13205	0.123897	0.123897	0.123897	0.123897
SK-2	Croatia_EIA.AG		Poland_PruszczGdanski_Wielbark_IA.SG		0.0208188	-0.20566	-0.20566	1.20566	1.20566	0.0948013	0.0948013	0.0948013	0.0948013
SK-2	Croatia_EIA.AG		Poland_Rumin_IA.SG		0.959008	0.0415504	0.0415504	0.95845	0.95845	0.100625	0.100625	0.100625	0.100625
SK-2	Croatia_EIA.AG		Poland_Santok_IA.SG		0.131485	-0.163901	-0.163901	1.1639	1.1639	0.0855954	0.0855954	0.0855954	0.0855954
SK-2	Croatia_EIA.AG		Poland_Sowinki_IA.SG		0.259996	0.00414742	0.00414742	0.995853	0.995853	0.176697	0.176697	0.176697	0.176697
SK-2	Croatia_EIA.AG		Poland_Zielonka_IA.SG		0.720106	0.141968	0.141968	0.858032	0.858032	0.174944	0.174944	0.174944	0.174944
Target	Admixture Sources				p-value	Ancestry Coefficients				Standard Errors
	1		2			Proportion 1		Proportion 2		se1		se2
SK-2	Denmark_IA.SG		-		0.274729	1		-		-		-
SK-2	Sweden_IA.SG		-		0.193147	1		-		-		-
SK-2	Norway_IA.SG		-		0.431426	1		-		-		-
SK-2	Poland_Weklice_WielbarkCulture_Roman.SG		-		0.119035	1		-		-		-
SK-2	Austria_IA_LaTene.AG		-		2.89926e-21	1		-		-		-
SK-2	Hungary_IA_LaTene.AG		-		4.04369e-30	1		-		-		-
SK-2	Germany_Hallstat_IronAge.AG		-		2.10294e-23	1		-		-		-
SK-2	Netherlands_MIA_LIA.AG		-		0.086591	1		-		-		-
SK-2	Lithuania_Marvele_Roman.SG		-		0.000377001	1		-		-		-
SK-2	Germany_EarlyMedieval_Alemanic.AG		-		0.416229	1		-		-		-
SK-2	Germany_EarlyMedieval_Saxon.AG		-		0.223492	1		-		-		-
SK-2	Germany_SouthernGermany_Singen_IA.AG		-		7.86457e-07	1		-		-		-
SK-2	Germany_Anderten_Medieval_Saxon.AG		-		6.82387e-06	1		-		-		-
SK-2	Germany_EarlyMedieval.SG		-		0.025852	1		-		-		-
SK-2	Germany_Zetel_EarlyMedieval_Saxon.AG		-		0.160731	1		-		-		-
SK-2	Germany_Schortens_EarlyMedieval_Saxon.AG		-		0.168229	1		-		-		-
SK-2	Germany_Liebenau_EarlyMedieval_Saxon.AG		-		0.215544	1		-		-		-
SK-2	Germany_Issendorf_EarlyMedieval_Saxon.AG		-		0.117829	1		-		-		-
SK-2	Austria_Klosterneuburg_Roman.SG		-		0.140621	1		-		-		-
SK-2	Austria_Ovilava_Roman.SG		-		3.18583e-23	1		-		-		-
SK-2	Czechia_IA_LaTene.AG		-		3.49978e-10	1		-		-		-
SK-2	Czechia_IA_Hallstatt.AG		-		2.55824e-08	1		-		-		-
SK-2	Slovakia_IA_Vekerzug.AG		-		3.16289e-22	1		-		-		-
SK-2	Slovakia_LIA_LaTene.AG		-		5.56158e-19	1		-		-		-
SK-2	Slovakia_TesarkeMlynany_Germanic_MigrationPeriod.SG		-		7.63509e-13	1		-		-		-
SK-2	Slovakia_Zohor_Germanic_Roman.SG		-		0.280146	1		-		-		-
SK-2	Slovakia_BytcaHrabove_Puchov_LaTene_Roman.SG		-		0.0002938	1		-		-		-
SK-2	Slovakia_Mikusovce_LaTene_Roman.SG		-		4.26935e-10	1		-		-		-
SK-2	Poland_Czarnowko_Wielbark_IA.SG		-		0.24629	1		-		-		-
SK-2	Poland_Dziekanowice_IA.SG		-		0.541006	1		-		-		-
SK-2	Poland_Gaski_Przeworsk_IA.SG		-		0.0028923	1		-		-		-
SK-2	Poland_Gniezno_IA.SG		-		0.00585822	1		-		-		-
SK-2	Poland_Golun_IA.SG		-		0.436823	1		-		-		-
SK-2	Poland_Groszowice_IA.SG		-		0.522047	1		-		-		-
SK-2	Poland_Konskie_IA.SG		-		0.052222	1		-		-		-
SK-2	Poland_Kowalewko_Wielbark_IA.SG		-		0.326089	1		-		-		-
SK-2	Poland_Lad_IA.SG		-		0.0774458	1		-		-		-
SK-2	Poland_Legowo_IA.SG		-		0.764472	1		-		-		-
SK-2	Poland_Markowice_IA.SG		-		0.00060224	1		-		-		-
SK-2	Poland_Maslomecz_Wielbark_IA.SG		-		0.290371	1		-		-		-
SK-2	Poland_Milicz_IA.SG		-		0.235439	1		-		-		-
SK-2	Poland_Niemcza_IA.SG		-		0.0339791	1		-		-		-
SK-2	Poland_Oblaczkowo_IA.SG		-		0.473765	1		-		-		-
SK-2	Poland_OstrowLednicki_IA.SG		-		0.499254	1		-		-		-
SK-2	Poland_Plonsk_IA.SG		-		0.0736405	1		-		-		-
SK-2	Poland_PoznanSolacz_IA.SG		-		0.688009	1		-		-		-
SK-2	Poland_PoznanSrodka_IA.SG		-		0.934306	1		-		-		-
SK-2	Poland_Poznan_IA.SG		-		0.388291	1		-		-		-
SK-2	Poland_PruszczGdanski_Wielbark_IA.SG		-		0.00510625	1		-		-		-
SK-2	Poland_Rumin_IA.SG		-		0.973962	1		-		-		-
SK-2	Poland_Santok_IA.SG		-		0.0582176	1		-		-		-
SK-2	Poland_Sowinki_IA.SG		-		0.333979	1		-		-		-
SK-2	Poland_Zielonka_IA.SG		-		0.829209	1		-		-		-

## Sheet: qpAdm - SK 3
Proximal 1- , 2-way qpAdm Results for SK-3
Outgroups: OldAfrica, Russia_MA1_UP.SG, Iran_GanjDareh_N.AG, Israel_Natufian.AG, Turkey_Central_Pinarbasi_Epipaleolithic.AG, WHG, Mesopotamia_PPNA.AG, Morocco_Iberomaurusian.AG, Mongolia_EIA_SlabGrave_1.AG
Target	Admixture Sources				p-value	Ancestry Coefficients				Standard Errors
	1		2			Proportion 1		Proportion 2		se1		se2
SK-3	Croatia_EIA.AG		Denmark_IA.SG		0.150069	0.229111	0.229111	0.770889	0.770889	0.0875162	0.0875162	0.0875162
SK-3	Croatia_EIA.AG		Sweden_IA.SG		0.12385	0.221818	0.221818	0.778182	0.778182	0.106073	0.106073	0.106073
SK-3	Croatia_EIA.AG		Norway_IA.SG		0.201565	0.296528	0.296528	0.703472	0.703472	0.0782122	0.0782122	0.0782122	0.0782122
SK-3	Croatia_EIA.AG		Poland_Weklice_WielbarkCulture_Roman.SG		0.292641	0.223198	0.223198	0.776802	0.776802	0.0786004	0.0786004	0.0786004	0.0786004
SK-3	Croatia_EIA.AG		Austria_IA_LaTene.AG		0.00801088	-1.94458	-1.94458	2.94458	2.94458	0.870119	0.870119	0.870119	0.870119
SK-3	Croatia_EIA.AG		Hungary_IA_LaTene.AG		0.00132755	-1.29359	-1.29359	2.29359	2.29359	0.344318	0.344318	0.344318	0.344318
SK-3	Croatia_EIA.AG		Germany_Hallstat_IronAge.AG		0.00616528	-0.939746	-0.939746	1.93975	1.93975	0.240749	0.240749	0.240749	0.240749
SK-3	Croatia_EIA.AG		Netherlands_MIA_LIA.AG		0.375963	0.0203983	0.0203983	0.979602	0.979602	0.126916	0.126916	0.126916	0.126916
SK-3	Croatia_EIA.AG		Lithuania_Marvele_Roman.SG		0.261238	0.490691	0.490691	0.509309	0.509309	0.0498924	0.0498924	0.0498924	0.0498924
SK-3	Croatia_EIA.AG		Germany_EarlyMedieval_Alemanic.AG		0.701317	0.159467	0.159467	0.840533	0.840533	0.0917745	0.0917745	0.0917745	0.0917745
SK-3	Croatia_EIA.AG		Germany_EarlyMedieval_Saxon.AG		0.755048	0.0636552	0.0636552	0.936345	0.936345	0.100254	0.100254	0.100254	0.100254
SK-3	Croatia_EIA.AG		Germany_SouthernGermany_Singen_IA.AG		0.645619	-0.865881	-0.865881	1.86588	1.86588	0.460177	0.460177	0.460177	0.460177
SK-3	Croatia_EIA.AG		Germany_Anderten_Medieval_Saxon.AG		0.204332	-0.201558	-0.201558	1.20156	1.20156	0.12526	0.12526	0.12526	0.12526
SK-3	Croatia_EIA.AG		Germany_EarlyMedieval.SG		0.0341438	0.16886	0.16886	0.83114	0.83114	0.0902104	0.0902104	0.0902104	0.0902104
SK-3	Croatia_EIA.AG		Germany_Zetel_EarlyMedieval_Saxon.AG		0.0592731	-1.07535	-1.07535	2.07535	2.07535	0.838862	0.838862	0.838862	0.838862
SK-3	Croatia_EIA.AG		Germany_Schortens_EarlyMedieval_Saxon.AG		0.128569	0.0912539	0.0912539	0.908746	0.908746	0.110419	0.110419	0.110419	0.110419
SK-3	Croatia_EIA.AG		Germany_Liebenau_EarlyMedieval_Saxon.AG		0.337014	-0.147087	-0.147087	1.14709	1.14709	0.204462	0.204462	0.204462	0.204462
SK-3	Croatia_EIA.AG		Germany_Issendorf_EarlyMedieval_Saxon.AG		0.501732	-0.104815	-0.104815	1.10482	1.10482	0.148081	0.148081	0.148081	0.148081
SK-3	Croatia_EIA.AG		Austria_Klosterneuburg_Roman.SG		0.223728	0.115792	0.115792	0.884208	0.884208	0.10412	0.10412	0.10412	0.10412
SK-3	Croatia_EIA.AG		Austria_Ovilava_Roman.SG		0.000102829	-2.32811	-2.32811	3.32811	3.32811	1.17041	1.17041	1.17041	1.17041
SK-3	Croatia_EIA.AG		Czechia_IA_LaTene.AG		0.414922	-0.337785	-0.337785	1.33779	1.33779	0.128629	0.128629	0.128629	0.128629
SK-3	Croatia_EIA.AG		Czechia_IA_Hallstatt.AG		0.0652096	-0.283473	-0.283473	1.28347	1.28347	0.165512	0.165512	0.165512	0.165512
SK-3	Croatia_EIA.AG		Slovakia_IA_Vekerzug.AG		0.241026	-1.1752	-1.1752	2.1752	2.1752	0.277953	0.277953	0.277953	0.277953
SK-3	Croatia_EIA.AG		Slovakia_LIA_LaTene.AG		0.0652511	-1.266	-1.266	2.266	2.266	0.431444	0.431444	0.431444	0.431444
SK-3	Croatia_EIA.AG		Slovakia_TesarkeMlynany_Germanic_MigrationPeriod.SG		0.00015049	-0.397431	-0.397431	1.39743	1.39743	0.1956	0.1956	0.1956	0.1956
SK-3	Croatia_EIA.AG		Slovakia_Zohor_Germanic_Roman.SG		0.847429	0.21761	0.21761	0.78239	0.78239	0.0964885	0.0964885	0.0964885	0.0964885
SK-3	Croatia_EIA.AG		Slovakia_BytcaHrabove_Puchov_LaTene_Roman.SG		0.00318706	0.0695166	0.0695166	0.930483	0.930483	0.14462	0.14462	0.14462	0.14462
SK-3	Croatia_EIA.AG		Slovakia_Mikusovce_LaTene_Roman.SG		0.000123818	-3.81602	-3.81602	4.81602	4.81602	3.63668	3.63668	3.63668
SK-3	Croatia_EIA.AG		Poland_Czarnowko_Wielbark_IA.SG		0.859807	0.166812	0.166812	0.833188	0.833188	0.121887	0.121887	0.121887	0.121887
SK-3	Croatia_EIA.AG		Poland_Dziekanowice_IA.SG		0.0710097	0.316133	0.316133	0.683867	0.683867	0.0789427	0.0789427	0.0789427	0.0789427
SK-3	Croatia_EIA.AG		Poland_Gaski_Przeworsk_IA.SG		0.0344633	-0.0509748	-0.0509748	1.05097	1.05097	0.189366	0.189366	0.189366	0.189366
SK-3	Croatia_EIA.AG		Poland_Gniezno_IA.SG		0.889804	0.262716	0.262716	0.737284	0.737284	0.168473	0.168473	0.168473	0.168473
SK-3	Croatia_EIA.AG		Poland_Golun_IA.SG		0.4497	0.39912	0.39912	0.60088	0.60088	0.180178	0.180178	0.180178	0.180178
SK-3	Croatia_EIA.AG		Poland_Groszowice_IA.SG		0.217596	0.231529	0.231529	0.768471	0.768471	0.166886	0.166886	0.166886	0.166886
SK-3	Croatia_EIA.AG		Poland_Konskie_IA.SG		0.0114328	0.302749	0.302749	0.697251	0.697251	0.0996647	0.0996647	0.0996647	0.0996647
SK-3	Croatia_EIA.AG		Poland_Kowalewko_Wielbark_IA.SG		0.116682	0.213491	0.213491	0.786509	0.786509	0.0807724	0.0807724	0.0807724	0.0807724
SK-3	Croatia_EIA.AG		Poland_Lad_IA.SG		0.121715	0.275843	0.275843	0.724157	0.724157	0.0751408	0.0751408	0.0751408	0.0751408
SK-3	Croatia_EIA.AG		Poland_Legowo_IA.SG		0.0837283	0.386795	0.386795	0.613205	0.613205	0.0720902	0.0720902	0.0720902	0.0720902
SK-3	Croatia_EIA.AG		Poland_Markowice_IA.SG		0.332196	-0.37284	-0.37284	1.37284	1.37284	0.233119	0.233119	0.233119	0.233119
SK-3	Croatia_EIA.AG		Poland_Maslomecz_Wielbark_IA.SG		0.207173	0.216685	0.216685	0.783315	0.783315	0.0852524	0.0852524	0.0852524	0.0852524
SK-3	Croatia_EIA.AG		Poland_Milicz_IA.SG		0.11064	0.180495	0.180495	0.819505	0.819505	0.114673	0.114673	0.114673	0.114673
SK-3	Croatia_EIA.AG		Poland_Niemcza_IA.SG		0.0175074	0.181487	0.181487	0.818513	0.818513	0.0889924	0.0889924	0.0889924	0.0889924
SK-3	Croatia_EIA.AG		Poland_Oblaczkowo_IA.SG		0.0485316	0.331616	0.331616	0.668384	0.668384	0.0871631	0.0871631	0.0871631	0.0871631
SK-3	Croatia_EIA.AG		Poland_OstrowLednicki_IA.SG		0.0636616	0.3426	0.3426	0.6574	0.6574	0.0700641	0.0700641	0.0700641	0.0700641
SK-3	Croatia_EIA.AG		Poland_Plonsk_IA.SG		0.169295	0.272886	0.272886	0.727114	0.727114	0.079297	0.079297	0.079297	0.079297
SK-3	Croatia_EIA.AG		Poland_PoznanSolacz_IA.SG		0.807541	0.108094	0.108094	0.891906	0.891906	0.18235	0.18235	0.18235	0.18235
SK-3	Croatia_EIA.AG		Poland_PoznanSrodka_IA.SG		0.176263	0.284597	0.284597	0.715403	0.715403	0.0860275	0.0860275	0.0860275	0.0860275
SK-3	Croatia_EIA.AG		Poland_Poznan_IA.SG		0.848074	0.0718339	0.0718339	0.928166	0.928166	0.128726	0.128726	0.128726	0.128726
SK-3	Croatia_EIA.AG		Poland_PruszczGdanski_Wielbark_IA.SG		0.0168526	0.0861187	0.0861187	0.913881	0.913881	0.108853	0.108853	0.108853	0.108853
SK-3	Croatia_EIA.AG		Poland_Rumin_IA.SG		0.133484	0.321361	0.321361	0.678639	0.678639	0.090345	0.090345	0.090345	0.090345
SK-3	Croatia_EIA.AG		Poland_Santok_IA.SG		0.138624	0.148829	0.148829	0.851171	0.851171	0.0889733	0.0889733	0.0889733	0.0889733
SK-3	Croatia_EIA.AG		Poland_Sowinki_IA.SG		0.681603	-0.0929998	-0.0929998	1.093	1.093	0.297402	0.297402	0.297402	0.297402
SK-3	Croatia_EIA.AG		Poland_Zielonka_IA.SG		0.848669	0.501166	0.501166	0.498834	0.498834	0.0889018	0.0889018	0.0889018	0.0889018
Target	Admixture Sources				p-value	Ancestry Coefficients				Standard Errors
	1		2			Proportion 1		Proportion 2		se1		se2
SK-3	Denmark_IA.SG		-		0.0276727	1		-		-		-
SK-3	Sweden_IA.SG		-		0.0510489	1		-		-		-
SK-3	Norway_IA.SG		-		0.0039181	1		-		-		-
SK-3	Poland_Weklice_WielbarkCulture_Roman.SG		-		0.0437864	1		-		-		-
SK-3	Austria_IA_LaTene.AG		-		1.30152e-07	1		-		-		-
SK-3	Hungary_IA_LaTene.AG		-		1.84212e-08	1		-		-		-
SK-3	Germany_Hallstat_IronAge.AG		-		1.13427e-06	1		-		-		-
SK-3	Netherlands_MIA_LIA.AG		-		0.436597	1		-		-		-
SK-3	Lithuania_Marvele_Roman.SG		-		1.64142e-15	1		-		-		-
SK-3	Germany_EarlyMedieval_Alemanic.AG		-		0.537829	1		-		-		-
SK-3	Germany_EarlyMedieval_Saxon.AG		-		0.782397	1		-		-		-
SK-3	Germany_SouthernGermany_Singen_IA.AG		-		0.0547438	1		-		-		-
SK-3	Germany_Anderten_Medieval_Saxon.AG		-		0.127095	1		-		-		-
SK-3	Germany_EarlyMedieval.SG		-		0.0161669	1		-		-		-
SK-3	Germany_Zetel_EarlyMedieval_Saxon.AG		-		0.00800258	1		-		-		-
SK-3	Germany_Schortens_EarlyMedieval_Saxon.AG		-		0.145876	1		-		-		-
SK-3	Germany_Liebenau_EarlyMedieval_Saxon.AG		-		0.345295	1		-		-		-
SK-3	Germany_Issendorf_EarlyMedieval_Saxon.AG		-		0.509626	1		-		-		-
SK-3	Austria_Klosterneuburg_Roman.SG		-		0.20181	1		-		-		-
SK-3	Austria_Ovilava_Roman.SG		-		1.54558e-10	1		-		-		-
SK-3	Czechia_IA_LaTene.AG		-		0.0874838	1		-		-		-
SK-3	Czechia_IA_Hallstatt.AG		-		0.0260627	1		-		-		-
SK-3	Slovakia_IA_Vekerzug.AG		-		9.33409e-06	1		-		-		-
SK-3	Slovakia_LIA_LaTene.AG		-		1.41805e-05	1		-		-		-
SK-3	Slovakia_TesarkeMlynany_Germanic_MigrationPeriod.SG		-		2.13119e-05	1		-		-		-
SK-3	Slovakia_Zohor_Germanic_Roman.SG		-		0.55472	1		-		-		-
SK-3	Slovakia_BytcaHrabove_Puchov_LaTene_Roman.SG		-		0.00450687	1		-		-		-
SK-3	Slovakia_Mikusovce_LaTene_Roman.SG		-		6.55291e-09	1		-		-		-
SK-3	Poland_Czarnowko_Wielbark_IA.SG		-		0.767889	1		-		-		-
SK-3	Poland_Dziekanowice_IA.SG		-		0.000720229	1		-		-		-
SK-3	Poland_Gaski_Przeworsk_IA.SG		-		0.0357668	1		-		-		-
SK-3	Poland_Gniezno_IA.SG		-		0.907289	1		-		-		-
SK-3	Poland_Golun_IA.SG		-		0.271567	1		-		-		-
SK-3	Poland_Groszowice_IA.SG		-		0.110992	1		-		-		-
SK-3	Poland_Konskie_IA.SG		-		0.0018298	1		-		-		-
SK-3	Poland_Kowalewko_Wielbark_IA.SG		-		0.0205271	1		-		-		-
SK-3	Poland_Lad_IA.SG		-		0.00220617	1		-		-		-
SK-3	Poland_Legowo_IA.SG		-		2.84073e-05	1		-		-		-
SK-3	Poland_Markowice_IA.SG		-		0.146721	1		-		-		-
SK-3	Poland_Maslomecz_Wielbark_IA.SG		-		0.0457613	1		-		-		-
SK-3	Poland_Milicz_IA.SG		-		0.0745152	1		-		-		-
SK-3	Poland_Niemcza_IA.SG		-		0.00579256	1		-		-		-
SK-3	Poland_Oblaczkowo_IA.SG		-		0.00129794	1		-		-		-
SK-3	Poland_OstrowLednicki_IA.SG		-		2.85798e-05	1		-		-		-
SK-3	Poland_Plonsk_IA.SG		-		0.00586516	1		-		-		-
SK-3	Poland_PoznanSolacz_IA.SG		-		0.793893	1		-		-		-
SK-3	Poland_PoznanSrodka_IA.SG		-		0.0163287	1		-		-		-
SK-3	Poland_Poznan_IA.SG		-		0.86063	1		-		-		-
SK-3	Poland_PruszczGdanski_Wielbark_IA.SG		-		0.0197543	1		-		-		-
SK-3	Poland_Rumin_IA.SG		-		0.0128243	1		-		-		-
SK-3	Poland_Santok_IA.SG		-		0.0825777	1		-		-		-
SK-3	Poland_Sowinki_IA.SG		-		0.795602	1		-		-		-
SK-3	Poland_Zielonka_IA.SG		-		0.0955244	1		-		-		-

## Sheet: qpAdm - SK 4
Proximal 1- , 2-way qpAdm Results for SK-4
Outgroups: OldAfrica, Russia_MA1_UP.SG, Iran_GanjDareh_N.AG, Israel_Natufian.AG, Turkey_Central_Pinarbasi_Epipaleolithic.AG, WHG, Mesopotamia_PPNA.AG, Morocco_Iberomaurusian.AG, Mongolia_EIA_SlabGrave_1.AG
Target	Admixture Sources				p-value	Ancestry Coefficients				Standard Errors
	1		2			Proportion 1		Proportion 2		se1		se2
SK-4	Croatia_EIA.AG		Turkey_Aegean_Bodrum_Halikarnassos_Ancient1.AG		0.232943	0.422956		0.577044		0.0772736		0.0772736
SK-4	Croatia_EIA.AG		Turkey_Aegean_Bodrum_Halikarnassos_Ancient2.AG	Turkey_Aegean_Bodrum_Halikarnassos_Ancient2.AG	0.00040785	0.676422		0.323578		0.0530914		0.0530914
SK-4	Croatia_EIA.AG		Turkey_Aegean_Bodrum_Halikarnassos_Ancient3.AG	Turkey_Aegean_Bodrum_Halikarnassos_Ancient3.AG	3.99685e-08	0.665175	0.665175	0.334825	0.334825	0.138522	0.138522	0.138522	0.138522
SK-4	Croatia_EIA.AG		Turkey_Aegean_Mugla_Degirmendere_Ancient.AG	Turkey_Aegean_Mugla_Degirmendere_Ancient.AG	0.402246	0.483803	0.483803	0.516197	0.516197	0.0596894	0.0596894	0.0596894	0.0596894
SK-4	Croatia_EIA.AG		Turkey_Aegean_Mugla_Samantas_Byzantine.AG	Turkey_Aegean_Mugla_Samantas_Byzantine.AG	0.0750003	0.444324	0.444324	0.555676	0.555676	0.070379	0.070379	0.070379	0.070379
SK-4	Croatia_EIA.AG		Turkey_Aegean_Mugla_Stratonikeia_Byzantine.AG	Turkey_Aegean_Mugla_Stratonikeia_Byzantine.AG	0.0117218	0.464454	0.464454	0.535546	0.535546	0.0698561	0.0698561	0.0698561	0.0698561
SK-4	Croatia_EIA.AG		Turkey_Archaic_SubGeometric	Turkey_Archaic_SubGeometric	0.365632	0.484838	0.484838	0.515162	0.515162	0.0595364	0.0595364	0.0595364	0.0595364
SK-4	Croatia_EIA.AG		Turkey_BlackSea_Samsun_Ancient_A.AG	Turkey_BlackSea_Samsun_Ancient_A.AG	0.103002	0.494804	0.494804	0.505196	0.505196	0.064247	0.064247	0.064247	0.064247
SK-4	Croatia_EIA.AG		Turkey_BlackSea_Samsun_Ancient_B.AG	Turkey_BlackSea_Samsun_Ancient_B.AG	4.01533e-09	0.746606	0.746606	0.253394	0.253394	0.0616849	0.0616849	0.0616849	0.0616849
SK-4	Croatia_EIA.AG		Turkey_Byzantine	Turkey_Byzantine	0.0155047	0.453996	0.453996	0.546004	0.546004	0.070556	0.070556	0.070556	0.070556
SK-4	Croatia_EIA.AG		Turkey_EarlyByzantine_1	Turkey_EarlyByzantine_1	0.00061461	0.119831	0.119831	0.880169	0.880169	0.154848	0.154848	0.154848	0.154848
SK-4	Croatia_EIA.AG		Turkey_EarlyByzantine_1_o	Turkey_EarlyByzantine_1_o	0.0169771	0.448564	0.448564	0.551436	0.551436	0.0845621	0.0845621	0.0845621	0.0845621
SK-4	Croatia_EIA.AG		Turkey_EarlyByzantine_2	Turkey_EarlyByzantine_2	0.0984691	0.444422	0.444422	0.555578	0.555578	0.06981	0.06981	0.06981	0.06981
SK-4	Croatia_EIA.AG		Turkey_East_Van_BIA_pre-Urartian.AG	Turkey_East_Van_BIA_pre-Urartian.AG	1.53908e-05	0.672906	0.672906	0.327094	0.327094	0.056367	0.056367	0.056367	0.056367
SK-4	Croatia_EIA.AG		Turkey_East_Van_Urartian.AG	Turkey_East_Van_Urartian.AG	1.05922e-05	0.67577	0.67577	0.32423	0.32423	0.0520371	0.0520371	0.0520371	0.0520371
SK-4	Croatia_EIA.AG		Turkey_Hellenistic	Turkey_Hellenistic	0.134297	0.485851	0.485851	0.514149	0.514149	0.062914	0.062914	0.062914	0.062914
SK-4	Croatia_EIA.AG		Turkey_Hellenistic_o2	Turkey_Hellenistic_o2	7.98629e-09	0.730281	0.730281	0.269719	0.269719	0.063252	0.063252	0.063252	0.063252
SK-4	Croatia_EIA.AG		Turkey_IA	Turkey_IA	0.000195683	0.662498	0.662498	0.337502	0.337502	0.0484321	0.0484321	0.0484321	0.0484321
SK-4	Croatia_EIA.AG		Turkey_IA_o5	Turkey_IA_o5	4.28893e-07	0.680618	0.680618	0.319382	0.319382	0.0664129	0.0664129	0.0664129	0.0664129
SK-4	Croatia_EIA.AG		Turkey_IA_o6	Turkey_IA_o6	9.95094e-05	0.668424	0.668424	0.331576	0.331576	0.0549355	0.0549355	0.0549355	0.0549355
SK-4	Croatia_EIA.AG		Turkey_Marmara_Apollonia_Roman.AG	Turkey_Marmara_Apollonia_Roman.AG	0.105311	0.434414	0.434414	0.565586	0.565586	0.0873562	0.0873562	0.0873562	0.0873562
SK-4	Croatia_EIA.AG		Turkey_Marmara_Balikesir_Byzantine.AG	Turkey_Marmara_Balikesir_Byzantine.AG	0.000281624	0.29905	0.29905	0.70095	0.70095	0.11182	0.11182	0.11182	0.11182
SK-4	Croatia_EIA.AG		Turkey_Marmara_Ilipinar_Byzantine1.AG	Turkey_Marmara_Ilipinar_Byzantine1.AG	0.000942968	0.739627	0.739627	0.260373	0.260373	0.0393238	0.0393238	0.0393238	0.0393238
SK-4	Croatia_EIA.AG		Turkey_Marmara_Ilipinar_Byzantine2.AG	Turkey_Marmara_Ilipinar_Byzantine2.AG	0.846246	0.516352	0.516352	0.483648	0.483648	0.0589023	0.0589023	0.0589023	0.0589023
SK-4	Croatia_EIA.AG		Turkey_Marmara_Ilipinar_Byzantine3.AG	Turkey_Marmara_Ilipinar_Byzantine3.AG	0.352047	1.83736	1.83736	-0.837355	-0.837355	0.151462	0.151462	0.151462	0.151462
SK-4	Croatia_EIA.AG		Turkey_Marmara_Iznik_Basilica_Roman_Byzantine_A.AG	Turkey_Marmara_Iznik_Basilica_Roman_Byzantine_A.AG	0.0471002	0.4802	0.4802	0.5198	0.5198	0.0667384	0.0667384	0.0667384	0.0667384
SK-4	Croatia_EIA.AG		Turkey_Marmara_Iznik_Basilica_Roman_Byzantine_B.AG	Turkey_Marmara_Iznik_Basilica_Roman_Byzantine_B.AG	8.80978e-09	0.81251	0.81251	0.18749	0.18749	0.0429262	0.0429262	0.0429262	0.0429262
SK-4	Croatia_EIA.AG		Turkey_Marmara_Iznik_Y.kapi_Byzantine.AG	Turkey_Marmara_Iznik_Y.kapi_Byzantine.AG	0.0445587	0.447375	0.447375	0.552625	0.552625	0.070541	0.070541	0.070541	0.070541
SK-4	Croatia_EIA.AG		Turkey_Medieval	Turkey_Medieval	0.00947261	0.607275	0.607275	0.392725	0.392725	0.0566283	0.0566283	0.0566283	0.0566283
SK-4	Croatia_EIA.AG		Turkey_RomanByzantine_3	Turkey_RomanByzantine_3	0.00178584	0.59897	0.59897	0.40103	0.40103	0.0626099	0.0626099	0.0626099	0.0626099
SK-4	Croatia_EIA.AG		Turkey_Roman_1	Turkey_Roman_1	5.97865e-12	1.14062	1.14062	-0.140618	-0.140618	0.05519	0.05519	0.05519	0.05519
SK-4	Croatia_EIA.AG		Turkey_Roman_2	Turkey_Roman_2	0.0447832	0.449255	0.449255	0.550745	0.550745	0.0884057	0.0884057	0.0884057	0.0884057
SK-4	Croatia_EIA.AG		Turkey_Roman_4	Turkey_Roman_4	0.169269	0.448423	0.448423	0.551577	0.551577	0.0766837	0.0766837	0.0766837	0.0766837
SK-4	Croatia_EIA.AG		Turkey_Roman_5	Turkey_Roman_5	0.148895	0.486437	0.486437	0.513563	0.513563	0.064316	0.064316	0.064316	0.064316
SK-4	Croatia_EIA.AG		Turkey_SoutheastByzantine	Turkey_SoutheastByzantine	0.000194569	0.625505	0.625505	0.374495	0.374495	0.0543066	0.0543066	0.0543066	0.0543066
SK-4	Croatia_EIA.AG		Turkey_SoutheastByzantine_o2	Turkey_SoutheastByzantine_o2	0.0362629	0.348928	0.348928	0.651072	0.651072	0.117936	0.117936	0.117936	0.117936
SK-4	Croatia_EIA.AG		Turkey_Southeast_Batman_Ancient.AG	Turkey_Southeast_Batman_Ancient.AG	0.000431057	0.651545	0.651545	0.348455	0.348455	0.050633	0.050633	0.050633	0.050633
SK-4	Croatia_EIA.AG		Turkey_Southeast_Byzantine.DG	Turkey_Southeast_Byzantine.DG	1.0475e-07	0.690933	0.690933	0.309067	0.309067	0.0632973	0.0632973	0.0632973	0.0632973
SK-4	Croatia_EIA.AG		Turkey_Southeast_Byzantine.SG	Turkey_Southeast_Byzantine.SG	2.12962e-07	0.680596	0.680596	0.319404	0.319404	0.0639847	0.0639847	0.0639847	0.0639847
SK-4	Croatia_EIA.AG		Turkey_Southeast_Gaziantep_Byzantine.AG	Turkey_Southeast_Gaziantep_Byzantine.AG	0.000185899	0.61322	0.61322	0.38678	0.38678	0.0571854	0.0571854	0.0571854	0.0571854
SK-4	Croatia_EIA.AG		Turkey_Southeast_Kilis_Byzantine.AG	Turkey_Southeast_Kilis_Byzantine.AG	2.1943e-06	0.615922	0.615922	0.384078	0.384078	0.0732206	0.0732206	0.0732206	0.0732206
SK-4	Croatia_EIA.AG		Turkey_Southeast_Mardin_Ancient.AG	Turkey_Southeast_Mardin_Ancient.AG	0.00513865	0.62638	0.62638	0.37362	0.37362	0.0731285	0.0731285	0.0731285	0.0731285
SK-4	Croatia_EIA.AG		Turkey_Southeast_Mardin_Roman_Byzantine.AG	Turkey_Southeast_Mardin_Roman_Byzantine.AG	0.00022117	0.630628	0.630628	0.369372	0.369372	0.0532113	0.0532113	0.0532113	0.0532113
SK-4	Croatia_EIA.AG		Turkey_WestByzantine	Turkey_WestByzantine	0.0778958	0.486075	0.486075	0.513925	0.513925	0.0624166	0.0624166	0.0624166	0.0624166
SK-4	Croatia_EIA.AG		Lebanon_ERoman.SG		0.00023713	0.656931		0.343069		0.0510369		0.0510369
SK-4	Croatia_EIA.AG		Lebanon_EjJaouze_Phoenician.SG		0.00034216	0.645064		0.354936		0.0542957		0.0542957
SK-4	Croatia_EIA.AG		Lebanon_Hellenistic.SG		9.45632e-06	0.688957		0.311043		0.0556444		0.0556444
SK-4	Croatia_EIA.AG		Lebanon_IA2.SG		0.0179234	0.629807		0.370193		0.0505414		0.0505414
SK-4	Croatia_EIA.AG		Lebanon_IA3.SG	Lebanon_IA3.SG	0.0128498	0.609477		0.390523		0.0509467		0.0509467
SK-4	Croatia_EIA.AG		Lebanon_Medieval.SG	Lebanon_Medieval.SG	0.000770845	0.624099		0.375901		0.0565264		0.0565264
SK-4	Croatia_EIA.AG		Lebanon_Roman.SG	Lebanon_Roman.SG	0.000384394	0.643638		0.356362		0.0524799		0.0524799
SK-4	Croatia_EIA.AG		Greece_Attica_Marathon_Roman.AG	Greece_Attica_Marathon_Roman.AG	0.0306628	0.460143		0.539857		0.0828503		0.0828503
SK-4	Croatia_EIA.AG		Greece_Delphi_IA	Greece_Delphi_IA	0.236803	0.399426		0.600574		0.0918468		0.0918468
SK-4	Croatia_EIA.AG		Greece_Kastrouli_IA.AG	Greece_Kastrouli_IA.AG	0.337375	0.400236		0.599764		0.0885032		0.0885032
SK-4	Croatia_EIA.AG		Greece_PalaceOfNestor_EIA.AG	Greece_PalaceOfNestor_EIA.AG	0.68775	0.293878		0.706122		0.130015		0.130015
SK-4	Croatia_EIA.AG		Greece_Roman	Greece_Roman	0.0446989	0.467684		0.532316		0.0777154		0.0777154
SK-4	Croatia_EIA.AG		Greece_Tiryns_IA.AG	Greece_Tiryns_IA.AG	0.201329	0.409375		0.590625		0.0860288		0.0860288
SK-4	Croatia_EIA.AG		Israel_Ashkelon_IA1.AG	Israel_Ashkelon_IA1.AG	0.564816	0.481981		0.518019		0.0649716		0.0649716
SK-4	Croatia_EIA.AG		Israel_Ashkelon_IA2.AG	Israel_Ashkelon_IA2.AG	0.0014644	0.663639		0.336361		0.051511		0.051511
SK-4	Croatia_EIA.AG		Israel_IA.AG	Israel_IA.AG	0.0163874	0.652514		0.347486		0.0498131		0.0498131
SK-4	Croatia_EIA.AG		Iran_HajjiFiruz_IA.AG	Iran_HajjiFiruz_IA.AG	6.77169e-10	0.804469		0.195531		0.0544362		0.0544362
SK-4	Croatia_EIA.AG		Iran_Hasanlu_IA.AG	Iran_Hasanlu_IA.AG	2.32773e-08	0.752107		0.247893		0.0479902		0.0479902
SK-4	Croatia_EIA.AG		Egypt_ThirdIntermediatePeriod.AG	Egypt_ThirdIntermediatePeriod.AG	8.74699e-06	0.755054		0.244946		0.044283		0.044283
SK-4	Croatia_EIA.AG		Armenia_Achaemenid_Hellenistic	Armenia_Achaemenid_Hellenistic	1.99421e-05	0.642375		0.357625		0.0655176		0.0655176
SK-4	Croatia_EIA.AG		Armenia_BagheriTchala_EIA.AG	Armenia_BagheriTchala_EIA.AG	3.27781e-11	0.795744		0.204256		0.0609276		0.0609276
SK-4	Croatia_EIA.AG		Armenia_Beniamin_Achaemenid.SG	Armenia_Beniamin_Achaemenid.SG	3.55752e-05	0.627186		0.372814		0.0718733		0.0718733
SK-4	Croatia_EIA.AG		Armenia_Beniamin_EIA.SG	Armenia_Beniamin_EIA.SG	1.87069e-13	0.967374		0.0326258		0.157492		0.157492
SK-4	Croatia_EIA.AG		Armenia_Beniamin_Hellenistic.SG	Armenia_Beniamin_Hellenistic.SG	1.20088e-06	0.645172		0.354828		0.0750106		0.0750106
SK-4	Croatia_EIA.AG		Armenia_Beniamin_IA.SG	Armenia_Beniamin_IA.SG	2.56999e-12	0.839239		0.160761		0.0911245		0.0911245
SK-4	Croatia_EIA.AG		Armenia_Beniamin_Sasanian.SG	Armenia_Beniamin_Sasanian.SG	2.55931e-07	0.701599		0.298401		0.0543702		0.0543702
SK-4	Croatia_EIA.AG		Armenia_Beniamin_Urartu_IA.SG	Armenia_Beniamin_Urartu_IA.SG	3.84632e-12	0.831493		0.168507		0.0857916		0.0857916
SK-4	Croatia_EIA.AG		Armenia_Bover_BIA.AG	Armenia_Bover_BIA.AG	4.14054e-10	0.720681		0.279319		0.0945365		0.0945365
SK-4	Croatia_EIA.AG		Armenia_Bover_UrartianAncient.AG	Armenia_Bover_UrartianAncient.AG	1.96072e-09	0.749826		0.250174		0.0669429		0.0669429
SK-4	Croatia_EIA.AG		Armenia_Bragdzor_UrartianIA.AG	Armenia_Bragdzor_UrartianIA.AG	1.81897e-07	0.677		0.323		0.0802533		0.0802533
SK-4	Croatia_EIA.AG		Armenia_Brardzryal_Urartian.AG	Armenia_Brardzryal_Urartian.AG	1.50896e-11	0.817429		0.182571		0.0597556		0.0597556
SK-4	Croatia_EIA.AG		Armenia_Harjis_LateUrartian.AG	Armenia_Harjis_LateUrartian.AG	2.92901e-11	0.798527		0.201473		0.0617947		0.0617947
SK-4	Croatia_EIA.AG		Armenia_Kapan_EIA.SG	Armenia_Kapan_EIA.SG	1.66412e-11	0.820047		0.179953		0.072573		0.072573
SK-4	Croatia_EIA.AG		Armenia_Karashamb_BIA.AG	Armenia_Karashamb_BIA.AG	2.41066e-11	0.821753		0.178247		0.0542731		0.0542731
SK-4	Croatia_EIA.AG		Armenia_Karashamb_EIA.AG	Armenia_Karashamb_EIA.AG	2.11964e-11	0.80433		0.19567		0.0727919		0.0727919
SK-4	Croatia_EIA.AG		Armenia_KarmirBlur_BIA.AG	Armenia_KarmirBlur_BIA.AG	9.01244e-08	0.720576		0.279424		0.0661706		0.0661706
SK-4	Croatia_EIA.AG		Armenia_KarmirBlur_EIA.AG	Armenia_KarmirBlur_EIA.AG	3.89599e-10	0.781109		0.218891		0.0601235		0.0601235
SK-4	Croatia_EIA.AG		Armenia_KarmirBlur_Urartian.AG	Armenia_KarmirBlur_Urartian.AG	3.15476e-10	0.681169		0.318831		0.108574		0.108574
SK-4	Croatia_EIA.AG		Armenia_KarmirBlur_UrartianIA.AG	Armenia_KarmirBlur_UrartianIA.AG	1.97698e-09	0.702676		0.297324		0.0904664		0.0904664
SK-4	Croatia_EIA.AG		Armenia_Karnut_UrartianAncient.AG	Armenia_Karnut_UrartianAncient.AG	8.18991e-06	0.632943		0.367057		0.0723827		0.0723827
SK-4	Croatia_EIA.AG		Armenia_Keti_Ancient.AG	Armenia_Keti_Ancient.AG	0.000127448	0.573998		0.426002		0.0769337		0.0769337
SK-4	Croatia_EIA.AG		Armenia_Keti_EIA.AG	Armenia_Keti_EIA.AG	3.42091e-12	0.822604		0.177396		0.088143		0.088143
SK-4	Croatia_EIA.AG		Armenia_Keti_Urartian.AG	Armenia_Keti_Urartian.AG	8.03447e-07	0.717239		0.282761		0.0550298		0.0550298
SK-4	Croatia_EIA.AG		Armenia_Keti_UrartianIA.AG	Armenia_Keti_UrartianIA.AG	5.68517e-13	0.866717		0.133283		0.1023		0.1023
SK-4	Croatia_EIA.AG		Armenia_LoriBerd_LateUrartian_A.AG	Armenia_LoriBerd_LateUrartian_A.AG	1.14563e-07	0.558626		0.441374		0.129646		0.129646
SK-4	Croatia_EIA.AG		Armenia_LoriBerd_LateUrartian_B.AG	Armenia_LoriBerd_LateUrartian_B.AG	4.57758e-08	0.555458		0.444542		0.22333		0.22333
SK-4	Croatia_EIA.AG		Armenia_Pijut_EIA.AG	Armenia_Pijut_EIA.AG	8.48898e-10	0.738691		0.261309		0.0728081		0.0728081
SK-4	Croatia_EIA.AG		Armenia_Pijut_Urartian.AG	Armenia_Pijut_Urartian.AG	9.80606e-11	0.783935		0.216065		0.0612304		0.0612304
SK-4	Croatia_EIA.AG		Armenia_Sarukhan_Ancient.AG	Armenia_Sarukhan_Ancient.AG	1.56946e-07	0.729721		0.270279		0.0503321		0.0503321
SK-4	Croatia_EIA.AG		Armenia_Sarukhan_BIA.AG	Armenia_Sarukhan_BIA.AG	3.89632e-10	0.735542		0.264458		0.0786512		0.0786512
SK-4	Croatia_EIA.AG		Armenia_Sarukhan_EIA.AG	Armenia_Sarukhan_EIA.AG	1.1973e-11	0.828055		0.171945		0.059877		0.059877
SK-4	Croatia_EIA.AG		Armenia_Sarukhan_Urartian.AG	Armenia_Sarukhan_Urartian.AG	1.59117e-09	0.715942		0.284058		0.0808663		0.0808663
SK-4	Croatia_EIA.AG		Armenia_Sarukhan_UrartianIA.AG	Armenia_Sarukhan_UrartianIA.AG	2.61126e-10	0.737431		0.262569		0.0870549		0.0870549
SK-4	Croatia_EIA.AG		Armenia_Tekhut_BIA.AG	Armenia_Tekhut_BIA.AG	1.71317e-08	0.7433		0.2567		0.0591646		0.0591646
Target	Admixture Sources				p-value	Ancestry Coefficients				Standard Errors
	1		2			Proportion 1		Proportion 2		se1		se2
SK-4	Turkey_Aegean_Bodrum_Halikarnassos_Ancient1.AG		-		6.02725e-05	1		-		-		-
SK-4	Turkey_Aegean_Bodrum_Halikarnassos_Ancient2.AG	Turkey_Aegean_Bodrum_Halikarnassos_Ancient2.AG	-		3.83282e-21	1		-		-		-
SK-4	Turkey_Aegean_Bodrum_Halikarnassos_Ancient3.AG	Turkey_Aegean_Bodrum_Halikarnassos_Ancient3.AG	-		4.56967e-10	1		-		-		-
SK-4	Turkey_Aegean_Mugla_Degirmendere_Ancient.AG	Turkey_Aegean_Mugla_Degirmendere_Ancient.AG	-		2.26802e-11	1		-		-		-
SK-4	Turkey_Aegean_Mugla_Samantas_Byzantine.AG	Turkey_Aegean_Mugla_Samantas_Byzantine.AG	-		8.56799e-08	1		-		-		-
SK-4	Turkey_Aegean_Mugla_Stratonikeia_Byzantine.AG	Turkey_Aegean_Mugla_Stratonikeia_Byzantine.AG	-		3.67685e-10	1		-		-		-
SK-4	Turkey_Archaic_SubGeometric	Turkey_Archaic_SubGeometric	-		1.12516e-11	1		-		-		-
SK-4	Turkey_BlackSea_Samsun_Ancient_A.AG	Turkey_BlackSea_Samsun_Ancient_A.AG	-		1.1364e-09	1		-		-		-
SK-4	Turkey_BlackSea_Samsun_Ancient_B.AG	Turkey_BlackSea_Samsun_Ancient_B.AG	-		8.66034e-32	1		-		-		-
SK-4	Turkey_Byzantine	Turkey_Byzantine	-		1.7966e-09	1		-		-		-
SK-4	Turkey_EarlyByzantine_1	Turkey_EarlyByzantine_1	-		0.000820786	1		-		-		-
SK-4	Turkey_EarlyByzantine_1_o	Turkey_EarlyByzantine_1_o	-		2.6808e-06	1		-		-		-
SK-4	Turkey_EarlyByzantine_2	Turkey_EarlyByzantine_2	-		1.02071e-07	1		-		-		-
SK-4	Turkey_East_Van_BIA_pre-Urartian.AG	Turkey_East_Van_BIA_pre-Urartian.AG	-		2.94447e-25	1		-		-		-
SK-4	Turkey_East_Van_Urartian.AG	Turkey_East_Van_Urartian.AG	-		6.1649e-36	1		-		-		-
SK-4	Turkey_Hellenistic	Turkey_Hellenistic	-		1.20419e-10	1		-		-		-
SK-4	Turkey_Hellenistic_o2	Turkey_Hellenistic_o2	-		6.31682e-29	1		-		-		-
SK-4	Turkey_IA	Turkey_IA	-		2.93028e-39	1		-		-		-
SK-4	Turkey_IA_o5	Turkey_IA_o5	-		1.13301e-21	1		-		-		-
SK-4	Turkey_IA_o6	Turkey_IA_o6	-		1.66798e-25	1		-		-		-
SK-4	Turkey_Marmara_Apollonia_Roman.AG	Turkey_Marmara_Apollonia_Roman.AG	-		0.000279779	1		-		-		-
SK-4	Turkey_Marmara_Balikesir_Byzantine.AG	Turkey_Marmara_Balikesir_Byzantine.AG	-		2.22919e-05	1		-		-		-
SK-4	Turkey_Marmara_Ilipinar_Byzantine1.AG	Turkey_Marmara_Ilipinar_Byzantine1.AG	-		8.29225e-35	1		-		-		-
SK-4	Turkey_Marmara_Ilipinar_Byzantine2.AG	Turkey_Marmara_Ilipinar_Byzantine2.AG	-		2.79961e-07	1		-		-		-
SK-4	Turkey_Marmara_Ilipinar_Byzantine3.AG	Turkey_Marmara_Ilipinar_Byzantine3.AG	-		2.60719e-33	1		-		-		-
SK-4	Turkey_Marmara_Iznik_Basilica_Roman_Byzantine_A.AG	Turkey_Marmara_Iznik_Basilica_Roman_Byzantine_A.AG	-		6.59173e-10	1		-		-		-
SK-4	Turkey_Marmara_Iznik_Basilica_Roman_Byzantine_B.AG	Turkey_Marmara_Iznik_Basilica_Roman_Byzantine_B.AG	-		1.77724e-62	1		-		-		-
SK-4	Turkey_Marmara_Iznik_Y.kapi_Byzantine.AG	Turkey_Marmara_Iznik_Y.kapi_Byzantine.AG	-		3.14074e-08	1		-		-		-
SK-4	Turkey_Medieval	Turkey_Medieval	-		7.05799e-17	1		-		-		-
SK-4	Turkey_RomanByzantine_3	Turkey_RomanByzantine_3	-		1.93231e-15	1		-		-		-
SK-4	Turkey_Roman_1	Turkey_Roman_1	-		2.52961e-98	1		-		-		-
SK-4	Turkey_Roman_2	Turkey_Roman_2	-		3.86834e-05	1		-		-		-
SK-4	Turkey_Roman_4	Turkey_Roman_4	-		3.45666e-05	1		-		-		-
SK-4	Turkey_Roman_5	Turkey_Roman_5	-		8.98451e-10	1		-		-		-
SK-4	Turkey_SoutheastByzantine	Turkey_SoutheastByzantine	-		1.20862e-30	1		-		-		-
SK-4	Turkey_SoutheastByzantine_o2	Turkey_SoutheastByzantine_o2	-		0.00720577	1		-		-		-
SK-4	Turkey_Southeast_Batman_Ancient.AG	Turkey_Southeast_Batman_Ancient.AG	-		3.98063e-34	1		-		-		-
SK-4	Turkey_Southeast_Byzantine.DG	Turkey_Southeast_Byzantine.DG	-		9.00546e-28	1		-		-		-
SK-4	Turkey_Southeast_Byzantine.SG	Turkey_Southeast_Byzantine.SG	-		2.93204e-25	1		-		-		-
SK-4	Turkey_Southeast_Gaziantep_Byzantine.AG	Turkey_Southeast_Gaziantep_Byzantine.AG	-		1.68621e-24	1		-		-		-
SK-4	Turkey_Southeast_Kilis_Byzantine.AG	Turkey_Southeast_Kilis_Byzantine.AG	-		6.74551e-18	1		-		-		-
SK-4	Turkey_Southeast_Mardin_Ancient.AG	Turkey_Southeast_Mardin_Ancient.AG	-		2.70622e-07	1		-		-		-
SK-4	Turkey_Southeast_Mardin_Roman_Byzantine.AG	Turkey_Southeast_Mardin_Roman_Byzantine.AG	-		2.56657e-31	1		-		-		-
SK-4	Turkey_WestByzantine	Turkey_WestByzantine	-		7.2608e-12	1		-		-		-
SK-4	Lebanon_ERoman.SG		-		7.49382e-33	1		-		-		-
SK-4	Lebanon_EjJaouze_Phoenician.SG		-		1.09257e-25	1		-		-		-
SK-4	Lebanon_Hellenistic.SG		-		6.27113e-29	1		-		-		-
SK-4	Lebanon_IA2.SG		-		9.81004e-23	1		-		-		-
SK-4	Lebanon_IA3.SG	Lebanon_IA3.SG	-		8.75919e-29	1		-		-		-
SK-4	Lebanon_Medieval.SG	Lebanon_Medieval.SG	-		1.64347e-23	1		-		-		-
SK-4	Lebanon_Roman.SG	Lebanon_Roman.SG	-		3.42714e-30	1		-		-		-
SK-4	Greece_Attica_Marathon_Roman.AG	Greece_Attica_Marathon_Roman.AG	-		5.86662e-06	1		-		-		-
SK-4	Greece_Delphi_IA	Greece_Delphi_IA	-		0.00446923	1		-		-		-
SK-4	Greece_Kastrouli_IA.AG	Greece_Kastrouli_IA.AG	-		0.00523111	1		-		-		-
SK-4	Greece_PalaceOfNestor_EIA.AG	Greece_PalaceOfNestor_EIA.AG	-		0.289015	1		-		-		-
SK-4	Greece_Roman	Greece_Roman	-		2.60877e-06	1		-		-		-
SK-4	Greece_Tiryns_IA.AG	Greece_Tiryns_IA.AG	-		0.00131959	1		-		-		-
SK-4	Israel_Ashkelon_IA1.AG	Israel_Ashkelon_IA1.AG	-		1.25695e-05	1		-		-		-
SK-4	Israel_Ashkelon_IA2.AG	Israel_Ashkelon_IA2.AG	-		9.25402e-26	1		-		-		-
SK-4	Israel_IA.AG	Israel_IA.AG	-		3.52566e-24	1		-		-		-
SK-4	Iran_HajjiFiruz_IA.AG	Iran_HajjiFiruz_IA.AG	-		6.60665e-41	1		-		-		-
SK-4	Iran_Hasanlu_IA.AG	Iran_Hasanlu_IA.AG	-		2.46274e-59	1		-		-		-
SK-4	Egypt_ThirdIntermediatePeriod.AG	Egypt_ThirdIntermediatePeriod.AG	-		4.12337e-41	1		-		-		-
SK-4	Armenia_Achaemenid_Hellenistic	Armenia_Achaemenid_Hellenistic	-		3.46857e-18	1		-		-		-
SK-4	Armenia_BagheriTchala_EIA.AG	Armenia_BagheriTchala_EIA.AG	-		1.07923e-48	1		-		-		-
SK-4	Armenia_Beniamin_Achaemenid.SG	Armenia_Beniamin_Achaemenid.SG	-		2.36349e-14	1		-		-		-
SK-4	Armenia_Beniamin_EIA.SG	Armenia_Beniamin_EIA.SG	-		8.68582e-22	1		-		-		-
SK-4	Armenia_Beniamin_Hellenistic.SG	Armenia_Beniamin_Hellenistic.SG	-		2.56197e-17	1		-		-		-
SK-4	Armenia_Beniamin_IA.SG	Armenia_Beniamin_IA.SG	-		1.13872e-25	1		-		-		-
SK-4	Armenia_Beniamin_Sasanian.SG	Armenia_Beniamin_Sasanian.SG	-		2.55094e-38	1		-		-		-
SK-4	Armenia_Beniamin_Urartu_IA.SG	Armenia_Beniamin_Urartu_IA.SG	-		4.44354e-28	1		-		-		-
SK-4	Armenia_Bover_BIA.AG	Armenia_Bover_BIA.AG	-		1.47815e-20	1		-		-		-
SK-4	Armenia_Bover_UrartianAncient.AG	Armenia_Bover_UrartianAncient.AG	-		1.22057e-27	1		-		-		-
SK-4	Armenia_Bragdzor_UrartianIA.AG	Armenia_Bragdzor_UrartianIA.AG	-		6.01621e-18	1		-		-		-
SK-4	Armenia_Brardzryal_Urartian.AG	Armenia_Brardzryal_Urartian.AG	-		2.71224e-51	1		-		-		-
SK-4	Armenia_Harjis_LateUrartian.AG	Armenia_Harjis_LateUrartian.AG	-		2.55588e-47	1		-		-		-
SK-4	Armenia_Kapan_EIA.SG	Armenia_Kapan_EIA.SG	-		3.21491e-29	1		-		-		-
SK-4	Armenia_Karashamb_BIA.AG	Armenia_Karashamb_BIA.AG	-		4.80793e-61	1		-		-		-
SK-4	Armenia_Karashamb_EIA.AG	Armenia_Karashamb_EIA.AG	-		7.76053e-33	1		-		-		-
SK-4	Armenia_KarmirBlur_BIA.AG	Armenia_KarmirBlur_BIA.AG	-		6.26865e-22	1		-		-		-
SK-4	Armenia_KarmirBlur_EIA.AG	Armenia_KarmirBlur_EIA.AG	-		1.0389e-32	1		-		-		-
SK-4	Armenia_KarmirBlur_Urartian.AG	Armenia_KarmirBlur_Urartian.AG	-		1.30081e-18	1		-		-		-
SK-4	Armenia_KarmirBlur_UrartianIA.AG	Armenia_KarmirBlur_UrartianIA.AG	-		2.42416e-20	1		-		-		-
SK-4	Armenia_Karnut_UrartianAncient.AG	Armenia_Karnut_UrartianAncient.AG	-		3.43493e-16	1		-		-		-
SK-4	Armenia_Keti_Ancient.AG	Armenia_Keti_Ancient.AG	-		1.69531e-11	1		-		-		-
SK-4	Armenia_Keti_EIA.AG	Armenia_Keti_EIA.AG	-		5.94513e-26	1		-		-		-
SK-4	Armenia_Keti_Urartian.AG	Armenia_Keti_Urartian.AG	-		4.63859e-29	1		-		-		-
SK-4	Armenia_Keti_UrartianIA.AG	Armenia_Keti_UrartianIA.AG	-		1.57222e-29	1		-		-		-
SK-4	Armenia_LoriBerd_LateUrartian_A.AG	Armenia_LoriBerd_LateUrartian_A.AG	-		1.76668e-11	1		-		-		-
SK-4	Armenia_LoriBerd_LateUrartian_B.AG	Armenia_LoriBerd_LateUrartian_B.AG	-		1.5685e-09	1		-		-		-
SK-4	Armenia_Pijut_EIA.AG	Armenia_Pijut_EIA.AG	-		1.68948e-27	1		-		-		-
SK-4	Armenia_Pijut_Urartian.AG	Armenia_Pijut_Urartian.AG	-		2.34943e-44	1		-		-		-
SK-4	Armenia_Sarukhan_Ancient.AG	Armenia_Sarukhan_Ancient.AG	-		6.01968e-44	1		-		-		-
SK-4	Armenia_Sarukhan_BIA.AG	Armenia_Sarukhan_BIA.AG	-		7.49006e-26	1		-		-		-
SK-4	Armenia_Sarukhan_EIA.AG	Armenia_Sarukhan_EIA.AG	-		1.33088e-47	1		-		-		-
SK-4	Armenia_Sarukhan_Urartian.AG	Armenia_Sarukhan_Urartian.AG	-		1.62734e-23	1		-		-		-
SK-4	Armenia_Sarukhan_UrartianIA.AG	Armenia_Sarukhan_UrartianIA.AG	-		5.9926e-23	1		-		-		-
SK-4	Armenia_Tekhut_BIA.AG	Armenia_Tekhut_BIA.AG	-		6.0409e-29	1		-		-		-

[truncated: 4 more sheets: qpAdm - SK 7, qpAdm - R3657.SG , qpAdm - I26753.AG, qpAdm - R3656.SG]
